# Supplementary material for: Proteomic analysis of exported chaperone/co-chaperone complexes of P. falciparum reveals an array of complex protein-protein interactions
Source: Sci Rep. 2017 Feb 20;7:42188. doi: 10.1038/srep42188 (PMC5316994; doi:10.1038/srep42188)
Supplement: Supplementary Dataset 1 [file srep42188-s3.xls]

## Sheet: Sheet1
Co-IP PFE55-GFP N=41
ID	Description	UP	PC	UP control	PC control	Ratio IP/C	Previous ID(s)
Exported N=5
PF3D7_0501100.1/2	heat shock protein 40, type II (HSP40)	6	15.423	0	0	6/0	MAL5P1.12, PFE0055c
PF3D7_0801000	Plasmodium exported protein (PHISTc), unknown function	3	4.102	0	0	3/0	PF08_0137
PF3D7_1401100	DnaJ protein, putative	8	22.561	1	1.829	8	PF14_0013
PF3D7_1407800	plasmepsin IV (PM4)	3	12.695	1	4.677	3	PF14_0075
PF3D7_0831700	heat shock protein 70 (HSP70-x)	17	34.866	6	15.464	2.83333	MAL7P1.228
Signal peptide N=3
PF3D7_1116800	heat shock protein 101 (HSP101)	5	9.272	0	0	5/0	PF11_0175
PF3D7_0929400	high molecular weight rhoptry protein 2 (RhopH2)	7	7.329	4	5.007	1.75	PFI1445w
PF3D7_1471100	exported protein 2 (EXP2)	3	9.756	2	8.362	1.5	PF14_0678
TM Domain N=2
PF3D7_1408100	plasmepsin III (HAP)	2	5.965	0	0	2/0	PF14_0078
PF3D7_1311800	M1-family alanyl aminopeptidase (M1AAP)	7	11.429	6	9.677	1.16667	MAL13P1.56
No signal N=31
PF3D7_1361800	conserved Plasmodium protein, unknown function	8	4.645	0	0	8/0	MAL13P1.308
PF3D7_1308200	carbamoyl phosphate synthetase (cpsSII)	6	3.916	0	0	6/0	PF13_0044
PF3D7_1441400	FACT complex subunit SSRP1, putative (FACT-S)	6	14.625	0	0	6/0	PF14_0393
PF3D7_0307100	40S ribosomal protein S12, putative	4	36.879	0	0	4/0	MAL3P2.28, PFC0295c
PF3D7_0517000	60S ribosomal protein L12, putative	4	34.545	0	0	4/0	PFE0850c, PFE0850w
PF3D7_1410600	eukaryotic translation initiation factor 2 gamma subunit, putative	4	15.484	0	0	4/0	PF14_0104
PF3D7_1225800	ubiquitin-activating enzyme E1 (UBA1)	3	3.421	0	0	3/0	MAL12P1.249, PFL1245w
PF3D7_1338100	26S proteasome regulatory subunit RPN3, putative (RPN3)	3	8.946	0	0	3/0	MAL13P1.190
PF3D7_1027800	60S ribosomal protein L3 (RPL3)	2	7.772	0	0	2/0	PF10_0272
PF3D7_1103100	60S acidic ribosomal protein P1, putative (RPP1)	2	22.034	0	0	2/0	PF11_0043
PF3D7_1136400	signal recognition particle subunit SRP72, putative (SRP72)	3	5.079	0	0	2/0	PF11_0375
PF3D7_1238800	acyl-CoA synthetase (ACS11)	2	3.788	0	0	2/0	MAL12P1.374, PFL1880w
PF3D7_1367000	suppressor of kinetochore protein 1, putative (SKP1)	2	14.815	0	0	2/0	MAL13P1.337
PF3D7_1369700	U2 small nuclear ribonucleoprotein A', putative	2	12.571	0	0	2/0	PF13_0362
PF3D7_1203700	nucleosome assembly protein (NAPL)	6	14.697	1	2.594	6	MAL12P1.37, PFL0185c
PF3D7_1451100	elongation factor 2 (eEF2)	5	8.293	1	1.082	5	PF14_0486
PF3D7_1416500	NADP-specific glutamate dehydrogenase (GDH1)	4	14.681	1	4.043	4	PF14_0164
PF3D7_0708800	heat shock protein 110 (HSP110c)	7	12.371	2	3.436	3.5	PF07_0033
PF3D7_0322000	peptidyl-prolyl cis-trans isomerase (CYP19A)	3	18.129	1	7.018	3	MAL3P7.25, PFC0975c
PF3D7_0708400	heat shock protein 90 (HSP90)	11	20.268	4	7.383	2.75	PF07_0029
PF3D7_1441200	60S ribosomal protein L1, putative	2	13.364	1	5.53	2	PF14_0391
PF3D7_0802000	glutamate dehydrogenase, putative (GDH3)	5	3.937	3	2.505	1.66667	PF08_0132
PF3D7_1436000	glucose-6-phosphate isomerase (GPI)	5	11.917	3	6.39	1.66667	PF14_0341
PF3D7_1011800	PRE-binding protein (PREBP)	3	2.809	2	1.932	1.5	PF10_0115
PF3D7_1034900	methionine--tRNA ligase (MRScyt)	3	4.499	2	3.15	1.5	PF10_0340
PF3D7_1341200	60S ribosomal protein L18, putative	3	14.674	2	7.609	1.5	PF13_0224
PF3D7_1460700	60S ribosomal protein L27 (RPL27)	3	20.548	2	15.068	1.5	PF14_0579
PF3D7_0818900	heat shock protein 70 (HSP70)	12	16.544	9	17.43	1.33333	PF08_0054
PF3D7_1357800	T-complex protein 1 subunit delta (CCT4)	4	11.342	3	13.043	1.33333	MAL13P1.283
PF3D7_1444800	fructose-bisphosphate aldolase (FBPA)	9	24.39	7	26.829	1.28571	PF14_0425
PF3D7_0621200	pyridoxine biosynthesis protein PDX1 (PDX1)	6	28.239	5	28.239	1.2	2270.t00102, MAL6P1.215, PFF1025c
Co-IP PfHsp70x N=162
ID	Description	UP	PC	UP control	PC control	Ratio IP/C
Exported N=9
PF3D7_0831700	heat shock protein 70 (HSP70-x)	38	57.437	3	12.077	12.6667	MAL7P1.228
PF3D7_0402400	Plasmodium exported protein, unknown function (GEXP18)	6	36.614	0	0	6/0	MAL4P1.23, PFD0115c
PF3D7_1016300	glycophorin binding protein (GBP)	6	46.481	0	0	6/0	PF10_0159
PF3D7_0501100.1/2	heat shock protein 40, type II (HSP40)	4	15.92	0	0	4/0	MAL5P1.12, PFE0055c
PF3D7_1201000	Plasmodium exported protein (PHISTb), unknown function	4	6.279	0	0	4/0	2277.t00010, MAL12P1.10, PFL0050c
PF3D7_0401800	Plasmodium exported protein (PHISTb), unknown function (PfD80)	2	4.464	0	0	2/0	MAL4P1.16, PFD0080c
PF3D7_0721100	conserved Plasmodium protein, unknown function	2	9.836	0	0	2/0	PF07_0087
PF3D7_1001400	alpha/beta hydrolase, putative	2	3.474	0	0	2/0	PF10_0018
PF3D7_0801000	Plasmodium exported protein (PHISTc), unknown function	9	12.223	0	0	9/0	PF08_0137
Signal peptide N=20
PF3D7_1252100	rhoptry neck protein 3 (RON3)	9	5.598	0	0	9/0	2277.t00499, MAL12P1.496, PFL2505c
PF3D7_1012200	conserved Plasmodium protein, unknown function	5	24.719	0	0	5/0	PF10_0119
PF3D7_1116800	heat shock protein 101 (HSP101)	4	6.512	0	0	4/0	PF11_0175
PF3D7_1105800	conserved Plasmodium protein, unknown function	3	13.534	0	0	3/0	PF11_0069
PF3D7_0302500	cytoadherence linked asexual protein 3.1 (CLAG3.1)	2	3.246	0	0	2/0	MAL3P1.5, PFC0120w
PF3D7_1015200.1/2	cysteine--tRNA ligase, putative (CysRS)	2	3.397	0	0	2/0	PF10_0149
PF3D7_1116000	rhoptry neck protein 4 (RON4)	2	1.665	0	0	2/0	PF11_0168
PF3D7_0930300	merozoite surface protein 1 (MSP1)	11	8.372	1	2.849	11	PFI1475w
PF3D7_0207600	serine repeat antigen 5 (SERA5)	8	15.145	1	1.805	8	PF02_0072, PFB0340c
PF3D7_1232100	60 kDa chaperonin (CPN60)	8	19.359	1	1.671	8	2277.t00309, MAL12P1.309, PFL1545c
PF3D7_0827900	protein disulfide isomerase (PDI8)	5	18.634	1	3.423	5	MAL8P1.17
PF3D7_0917900	heat shock protein 70 (HSP70-2)	19	36.35	4	7.362	4.75	PFI0875w
PF3D7_0929400	high molecular weight rhoptry protein 2 (RhopH2)	25	25.036	6	6.386	4.16667	PFI1445w
PF3D7_1471100	exported protein 2 (EXP2)	4	14.983	1	3.833	4	PF14_0678
PF3D7_1222300	endoplasmin, putative (GRP94)	7	12.424	2	3.41	3.5	2277.t00214, MAL12P1.214, PFL1070c
PF3D7_0905400	high molecular weight rhoptry protein 3 (RhopH3)	11	19.844	4	6.243	2.75	PFI0265c
PF3D7_1129100	parasitophorous vacuolar protein 1 (PV1)	5	14.823	2	5.752	2.5	PF11_0302
PF3D7_1454400	aminopeptidase P (APP)	17	29.086	8	13.256	2.125	PF14_0517
PF3D7_1010700	dolichyl-phosphate-mannose protein mannosyltransferase, putative	3	18.386	2	16.545	1.5	PF10_0104
PF3D7_1324900	L-lactate dehydrogenase (LDH)	13	51.582	9	56.962	1.44444	PF13_0141
TM Domain N=8
PF3D7_0811200	ER membrane protein complex subunit 1, putative (EMC1)	4	5.207	0	0	4/0	MAL8P1.105
PF3D7_0220000	liver stage antigen 3 (LSA3)	3	2.953	0	0	3/0	PF02_0187, PFB0915w
PF3D7_0823800	DnaJ protein, putative	3	8.397	0	0	3/0	PF08_0032
PF3D7_1037300	ADP/ATP transporter on adenylate translocase (ADT)	3	15.615	0	0	3/0	PF10_0366
PF3D7_1105800	conserved Plasmodium protein, unknown function	3	13.534	0	0	3/0	PF11_0069
PF3D7_1459400	conserved Plasmodium protein, unknown function	2	7.941	0	0	2/0	PF14_0567
PF3D7_1311800	M1-family alanyl aminopeptidase (M1AAP)	12	17.512	1	2.581	12	MAL13P1.56
PF3D7_0801800	mannose-6-phosphate isomerase, putative	2	2.572	1	1.088	2	MAL8P1.156
No signal N=125
PF3D7_1034900	methionine--tRNA ligase (MRScyt)	11	15.973	0	0	11/0	PF10_0340
PF3D7_1410200	cytidine triphosphate synthetase	11	17.133	0	0	11/0	PF14_0100
PF3D7_0205900	26S proteasome regulatory subunit RPN1, putative (RPN1)	8	13.354	0	0	8/0	PF02_0055, PFB0260w
PF3D7_1104000	phenylalanine--tRNA ligase beta subunit	8	22.311	0	0	8/0	PF11_0051
PF3D7_1145400	dynamin-like protein (DYN1)	8	10.633	0	0	8/0	PF11_0465
PF3D7_1453800	glucose-6-phosphate dehydrogenase-6-phosphogluconolactonase (GluPho)	8	10.989	0	0	8/0	PF14_0511
PF3D7_0525100	acyl-CoA synthetase (ACS10)	7	14.413	0	0	7/0	MAL5P1.250, PFE1250w
PF3D7_1355100	DNA replication licensing factor MCM6 (MCM6)	7	9.58	0	0	7/0	PF13_0291
PF3D7_1012600	GMP synthetase (GMPS)	6	14.775	0	0	6/0	PF10_0123
PF3D7_1417800	DNA replication licensing factor MCM2 (MCM2)	6	12.461	0	0	6/0	PF14_0177
PF3D7_0305500	conserved Plasmodium protein, unknown function	5	1.653	0	0	5/0	MAL3P2.18, PFC0245c
PF3D7_0822600	protein transport protein SEC23 (SEC23)	5	12.516	0	0	5/0	PF08_0036
PF3D7_1117700	GTP-binding nuclear protein RAN/TC4 (RAN)	5	33.178	0	0	5/0	PF11_0183
PF3D7_1134000	heat shock protein 70 (HSP70-3)	5	16.139	0	0	5/0	PF11_0351
PF3D7_1224300	polyadenylate-binding protein, putative (PABP)	5	8.571	0	0	5/0	2277.t00234, MAL12P1.234, PFL1170w
PF3D7_1317100	DNA replication licensing factor MCM4 (MCM4)	5	9.851	0	0	5/0	PF13_0095
PF3D7_0803800	proteasome subunit beta type-4	4	20	0	0	4/0	MAL8P1.142
PF3D7_0808400	coatomer subunit epsilon, putative (SEC28)	4	17.266	0	0	4/0	MAL8P1.121, MAL8P1.121:exon:1
PF3D7_1136300	tudor staphylococcal nuclease (TSN)	4	4.098	0	0	4/0	PF11_0374
PF3D7_1353900	proteasome subunit alpha type-7, putative	4	24.066	0	0	4/0	MAL13P1.270
PF3D7_1437900	HSP40, subfamily A, putative (ERdj3)	4	16.745	0	0	4/0	PF14_0359
PF3D7_1464900	ATP-dependent zinc metalloprotease FTSH, putative	4	8.782	0	0	4/0	PF14_0616
PF3D7_1474800	proteasome subunit alpha type-1, putative	4	27.165	0	0	4/0	PF14_0716
PF3D7_0527000	DNA replication licensing factor MCM3, putative (MCM3)	3	4.158	0	0	3/0	MAL5P1.269, PFE1345c
PF3D7_0903400	DEAD/DEAH box helicase, putative	3	1.617	0	0	3/0	PFI0165c
PF3D7_1008400	26S protease regulatory subunit 4, putative (RPT2)	3	6.027	0	0	3/0	PF10_0081
PF3D7_1008700	tubulin beta chain	3	8.764	0	0	3/0	PF10_0084
PF3D7_1008900	adenylate kinase (AK1)	3	18.595	0	0	3/0	PF10_0086
PF3D7_1127100	deoxyuridine 5'-triphosphate nucleotidohydrolase (dUTPase)	3	22.543	0	0	3/0	PF11_0282
PF3D7_1130400	26S protease regulatory subunit 6A, putative (RPT5)	3	7.745	0	0	3/0	PF11_0314
PF3D7_1208900	protein phosphatase, putative	3	3.329	0	0	3/0	2277.t00090, MAL12P1.89, PFL0445w
PF3D7_1213800	proline--tRNA ligase (PRS)	3	5.63	0	0	3/0	2277.t00135, MAL12P1.134, PFL0670c
PF3D7_1235700	ATP synthase subunit beta, mitochondrial	3	9.276	0	0	3/0	2277.t00345, MAL12P1.343, PFL1725w
PF3D7_1239000	HD superfamily phosphohydrolase protein	3	8.037	0	0	3/0	2277.t00378, MAL12P1.376, PFL1890c
PF3D7_1250700	conserved Plasmodium protein, unknown function	3	24.859	0	0	3/0	2277.t00487, MAL12P1.485, PFL2435w
PF3D7_1402300	26S proteasome regulatory subunit RPN6 (RPN6)	3	6.306	0	0	3/0	PF14_0025
PF3D7_1451100	elongation factor 2 (eEF2)	3	4.688	0	0	3/0	PF14_0428
PF3D7_0109200	mRNA cleavage factor-like protein, putative	2	15.086	0	0	2/0	MAL1P2.19, PFA0450c
PF3D7_0109500	N-acetyltransferase, putative	2	16.774	0	0	2/0	MAL1P2.22, PFA0465c
PF3D7_0211800	asparagine--tRNA ligase (AsnRS)	2	3.279	0	0	2/0	PF02_0110, PFB0525w
PF3D7_0315100	eukaryotic translation initiation factor 4E (eIF4E)	2	7.048	0	0	2/0	MAL3P5.13, PFC0635c
PF3D7_0319600	elongation factor 1 (EF-1), putative	2	20.513	0	0	2/0	MAL3P7.3, PFC0870w
PF3D7_0416800	small GTP-binding protein sar1 (SAR1)	2	15.625	0	0	2/0	MAL4P1.157, PFD0810w
PF3D7_0529500	cell cycle regulator protein, putative	2	15.084	0	0	2/0	MAL5P1.292, PFE1470w
PF3D7_0619500	acyl-CoA synthetase (ACS12)	2	2.299	0	0	2/0	2270.t00084, MAL6P1.231, PFF0945c
PF3D7_0807500	proteasome subunit alpha type-6, putative	2	8.846	0	0	2/0	MAL8P1.128
PF3D7_0826700	receptor for activated c kinase (RACK)	2	6.502	0	0	2/0	PF08_0019
PF3D7_0933600	mitochondrial-processing peptidase subunit beta, putative (MAS1)	2	5.785	0	0	2/0	PFI1625c
PF3D7_1012700	NLI interacting factor-like phosphatase, putative (NIF4)	2	1.53	0	0	2/0	PF10_0124
PF3D7_1015200.3	cysteine--tRNA ligase, putative	2	3.397	0	0	2/0	PF10_0149
PF3D7_1034400	flavoprotein subunit of succinate dehydrogenase (SDHA)	2	4.12	0	0	2/0	PF10_0334
PF3D7_1106000	RuvB-like helicase 2 (RUVB2)	2	4	0	0	2/0	PF11_0071
PF3D7_1126200	40S ribosomal protein S18, putative	2	23.718	0	0	2/0	PF11_0272
PF3D7_1206700	eukaryotic translation initiation factor 5, putative	2	4.602	0	0	2/0	2277.t00068, MAL12P1.67, PFL0335c
PF3D7_1211700	DNA replication licensing factor MCM5, putative (MCM5)	2	3.958	0	0	2/0	2277.t00117, MAL12P1.116, PFL0580w
PF3D7_1231100	ras-related protein Rab-2 (RAB2)	2	11.737	0	0	2/0	2277.t00300, MAL12P1.300, PFL1500w
PF3D7_1239600	hydroxyethylthiazole kinase (ThzK)	2	3.163	0	0	2/0	2277.t00384, MAL12P1.382, PFL1920c
PF3D7_1247400	FK506-binding protein (FKBP)-type peptidyl-prolyl isomerase (FKBP35)	2	9.539	0	0	2/0	2277.t00455, MAL12P1.454, PFL2275c
PF3D7_1251300	thymidylate kinase (TMK)	2	9.048	0	0	2/0	2277.t00493, MAL12P1.490, PFL2465c
PF3D7_1323100	60S ribosomal protein L6, putative	2	18.421	0	0	2/0	PF13_0129
PF3D7_1338100	26S proteasome regulatory subunit RPN3, putative (RPN3)	2	11.531	0	0	2/0	MAL13P1.190
PF3D7_1341900	V-type proton ATPase subunit D, putative	2	7.287	0	0	2/0	PF13_0227
PF3D7_1342800	phosphoenolpyruvate carboxykinase (PEPCK)	2	4.117	0	0	2/0	PF13_0234
PF3D7_1346300	DNA/RNA-binding protein Alba 2 (ALBA2)	2	11.374	0	0	2/0	MAL13P1.233
PF3D7_1346400	conserved Plasmodium protein, unknown function	2	0.384	0	0	2/0	MAL13P1.234
PF3D7_1353800	proteasome subunit alpha type-4, putative	2	19.512	0	0	2/0	PF13_0282
PF3D7_1361100	protein transport protein Sec24A (SEC24A)	2	3.404	0	0	2/0	PF13_0324
PF3D7_1419300	glutathione S-transferase (GST)	2	11.374	0	0	2/0	PF14_0187
PF3D7_1420600	pantothenate kinase, putative (PANK)	2	4.624	0	0	2/0	PF14_0200
PF3D7_1426700	phosphoenolpyruvate carboxylase (PEPC)	2	2.526	0	0	2/0	PF14_0246
PF3D7_1445100	histidine--tRNA ligase, putative	2	2.12	0	0	2/0	PF14_0428
PF3D7_0802000	glutamate dehydrogenase, putative (GDH3)	15	16.75	0	0	15	PF08_0132
PF3D7_0708800	heat shock protein 110 (HSP110c)	13	23.597	0	0	13/0	PF07_0033
PF3D7_1219100	clathrin heavy chain, putative	11	7.261	1	0.601	11	2277.t00186, MAL12P1.187, PFL0930w
PF3D7_1357800	T-complex protein 1 subunit delta (CCT4)	11	29.679	1	28.922	11	MAL13P1.283
PF3D7_0922600	glutamine synthetase, putative	9	23.757	1	2.026	9	PFI1110w
PF3D7_1011800	PRE-binding protein (PREBP)	9	8.165	1	1.054	9	PF10_0115
PF3D7_1235600	serine hydroxymethyltransferase (SHMT)	8	19.359	1	1.671	8	2277.t00344, MAL12P1.342, PFL1720w
PF3D7_0524000	karyopherin beta (KASbeta)	7	9.172	1	1.158	7	MAL5P1.239, PFE1195w
PF3D7_0818200	14-3-3 protein (14-3-3I)	7	38.931	1	6.87	7	MAL8P1.69
PF3D7_0708400	heat shock protein 90 (HSP90)	12	24.161	2	5.638	6	PF07_0029
PF3D7_0932300	M18 aspartyl aminopeptidase (M18AAP)	6	15.789	1	2.456	6	PFI1570c
PF3D7_0627800	acetyl-CoA synthetase, putative (ACS)	5	6.62	1	1.003	5	2270.t00165, MAL6P1.150, PFF1350c
PF3D7_1403900	serine/threonine protein phosphatase CPPED1, putative (CPPED1)	5	17.114	1	4.027	5	PF14_0036
PF3D7_1350100	lysine--tRNA ligase (KRS1)	9	17.839	2	4.288	4.5	PF13_0262
PF3D7_1325100	phosphoribosylpyrophosphate synthetase	4	13.272	1	4.119	4	PF13_0143
PF3D7_1349200	glutamate--tRNA ligase, putative	4	5.678	1	1.39	4	PF13_0257
PF3D7_1362200	RuvB-like helicase 3 (RUVB3)	4	14.493	1	3.313	4	PF13_0330
PF3D7_1436000	glucose-6-phosphate isomerase (GPI)	8	18.48	2	3.8	4	PF14_0341
PF3D7_1026800	40S ribosomal protein S2 (RPS2)	7	38.783	2	11.407	3.5	PF10_0264
PF3D7_1015600	heat shock protein 60 (HSP60)	10	26.724	3	6.552	3.33333	PF10_0153
PF3D7_0214000	T-complex protein 1 subunit theta (CCT8)	3	5.351	1	2.768	3	PF02_0131, PFB0635w
PF3D7_0517000	60S ribosomal protein L12, putative	3	28.485	1	15.152	3	PFE0850c, PFE0850w
PF3D7_0934500	V-type proton ATPase subunit E, putative	3	11.489	1	5.532	3	PFI1670c
PF3D7_1438900	thioredoxin peroxidase 1 (Trx-Px1)	3	27.179	1	21.026	3	PF14_0368
PF3D7_1470900	proteasome subunit beta type-2, putative	3	23.59	1	11.68	3	PF14_0676
PF3D7_0915400	6-phosphofructokinase (PFK9)	42	40.409	15	12.412	2.8	PFI0755c
PF3D7_0619400	cell division cycle protein 48 homologue, putative	5	8.816	2	3.623	2.5	2270.t00082, MAL6P1.232, PFF0940c
PF3D7_1229500	T-complex protein 1 subunit gamma (CCT3)	10	23.063	4	7.565	2.5	2277.t00285, MAL12P1.285, PFL1425w
PF3D7_1311900	V-type proton ATPase catalytic subunit A (vapA)	5	14.075	2	7.038	2.5	PF13_0065
PF3D7_1338200	60S ribosomal protein L6-2, putative	5	31.222	2	13.122	2.5	PF13_0213
PF3D7_1447000	40S ribosomal protein S5	5	20.956	2	8.088	2.5	PF14_0448
PF3D7_1120100	phosphoglycerate mutase, putative (PGM1)	7	45.2	3	12	2.33333	PF11_0208
PF3D7_1343000	phosphoethanolamine N-methyltransferase (PMT)	14	70.677	6	29.699	2.33333	MAL13P1.214
PF3D7_1012400	hypoxanthine-guanine phosphoribosyltransferase (HGPRT)	11	56.277	5	41.991	2.2	PF10_0121
PF3D7_0322900	40S ribosomal protein S3A, putative	2	11.45	1	9.16	2	MAL3P7.35, PFC1020c
PF3D7_0516200	40S ribosomal protein S11	2	18.543	1	18.543	2	MAL5P1.162, PFE0810c
PF3D7_0727400	proteasome subunit alpha type-5, putative	2	13.672	1	4.688	2	PF07_0112
PF3D7_0813900	40S ribosomal protein S16, putative	4	32.639	2	15.972	2	PF08_0076
PF3D7_0907700	subunit of proteaseome activator complex, putative	4	16.846	2	10.036	2	PFI0370c
PF3D7_0920800	inosine-5'-monophosphate dehydrogenase (IMPDH)	2	7.059	1	2.353	2	PFI1020c
PF3D7_1357900	pyrroline-5-carboxylate reductase	2	12.977	1	12.214	2	MAL13P1.284
PF3D7_1439900	triosephosphate isomerase (TIM)	6	33.468	3	21.371	2	PF14_0378
PF3D7_1441200	60S ribosomal protein L1, putative	2	11.06	1	5.53	2	PF14_0391
PF3D7_1460700	60S ribosomal protein L27 (RPL27)	2	15.068	1	13.699	2	PF14_0579
PF3D7_0818900	heat shock protein 70 (HSP70)	9	16.248	5	16.248	1.8	PF08_0054
PF3D7_0621800	nascent polypeptide associated complex alpha chain, putative	5	42.391	3	23.913	1.66667	2270.t00108, MAL6P1.210, PFF1050w
PF3D7_1446200	M17 leucyl aminopeptidase (LAP)	8	17.025	5	15.868	1.6	PF14_0439
PF3D7_1410600	eukaryotic translation initiation factor 2 gamma subunit, putative	3	9.677	2	9.462	1.5	PF14_0104
PF3D7_0621200	pyridoxine biosynthesis protein PDX1 (PDX1)	4	13.289	3	22.259	1.33333	2270.t00102, MAL6P1.215, PFF1025c
PF3D7_0608800	ornithine aminotransferase (OAT)	5	12.56	4	13.527	1.25	2270.t00225, MAL6P1.91, PFF0435w
PF3D7_1357000	elongation factor 1-alpha	10	23.251	8	24.153	1.25	PF13_0304
PF3D7_1462800	glyceraldehyde-3-phosphate dehydrogenase (GAPDH)	16	59.05	13	62.315	1.23077	PF14_0598
PF3D7_1444800	fructose-bisphosphate aldolase (FBPA)	6	20.867	5	25.745	1.2	PF14_0425
PF3D7_1015900	enolase (ENO)	15	42.601	13	62.78	1.15385	PF10_0155
PF3D7_1105400	40S ribosomal protein S4, putative	2	13.793	6	27.586	0.333333	PF11_0065
