# Supplementary material for: Proteomic analysis of exported chaperone/co-chaperone complexes of P. falciparum reveals an array of complex protein-protein interactions
Source: Sci Rep. 2017 Feb 20;7:42188. doi: 10.1038/srep42188 (PMC5316994; doi:10.1038/srep42188)
Supplement: Supplementary Dataset 2 [file srep42188-s4.xls]

## Sheet: Co-IP Hsp70x
ID	Description	UP	PC	UP control	PC control	Ratio IP/C
P00451	Coagulation factor VIII (Antihemophilic factor) (AHF) (Procoagulant component) [Cleaved into: Factor VIIIa heavy chain, 200 kDa isoform; Factor VIIIa heavy chain, 92 kDa isoform; Factor VIII B chain; Factor VIIIa light chain]	4	2637	13	9358	0.307692
P00491	Purine nucleoside phosphorylase (PNP) (EC 2.4.2.1) (Inosine phosphorylase) (Inosine-guanosine phosphorylase)	3	12803	3	12803	1
P00492	Hypoxanthine-guanine phosphoribosyltransferase (HGPRT) (HGPRTase) (EC 2.4.2.8)	7	34.55	5	26606	1.4
P01040	Cystatin-A (Cystatin-AS) (Stefin-A) [Cleaved into: Cystatin-A, N-terminally processed]	2	27551	1	13175	2
P01834	Ig kappa chain C region	3	32075	1	10.317	3
P02042	Hemoglobin subunit delta (Delta-globin) (Hemoglobin delta chain)	2	16327	2	16327	1
P02730	Band 3 anion transport protein (Anion exchange protein 1) (AE 1) (Anion exchanger 1) (Solute carrier family 4 member 1) (CD antigen CD233)	3	3952	9	13611	0.333333
P04040	Catalase (EC 1.11.1.6)	20	48387	11	23719	1.81818
P04632	Calpain small subunit 1 (CSS1) (Calcium-activated neutral proteinase small subunit) (CANP small subunit) (Calcium-dependent protease small subunit) (CDPS) (Calcium-dependent protease small subunit 1) (Calpain regulatory subunit)	4	22761	2	10448	2
P05089	Arginase-1 (EC 3.5.3.1) (Liver-type arginase) (Type I arginase)	5	18634	5	18634	1
P05109	Protein S100-A8 (Calgranulin-A) (Calprotectin L1L subunit) (Cystic fibrosis antigen) (CFAG) (Leukocyte L1 complex light chain) (Migration inhibitory factor-related protein 8) (MRP-8) (p8) (S100 calcium-binding protein A8) (Urinary stone protein band A) [Cleaved into: Protein S100-A8, N-terminally processed]	2	19355	0	0	2/0
P06702	Protein S100-A9 (Calgranulin-B) (Calprotectin L1H subunit) (Leukocyte L1 complex heavy chain) (Migration inhibitory factor-related protein 14) (MRP-14) (p14) (S100 calcium-binding protein A9)	2	26316	2	26316	1
P06733	Alpha-enolase (EC 4.2.1.11) (2-phospho-D-glycerate hydro-lyase) (C-myc promoter-binding protein) (Enolase 1) (MBP-1) (MPB-1) (Non-neural enolase) (NNE) (Phosphopyruvate hydratase) (Plasminogen-binding protein)	4	14977	1	1.43	4
P07195	L-lactate dehydrogenase B chain (LDH-B) (EC 1.1.1.27) (LDH heart subunit) (LDH-H) (Renal carcinoma antigen NY-REN-46)	2	6587	2	6287	1
P07203	Glutathione peroxidase 1 (GPx-1) (GSHPx-1) (EC 1.11.1.9) (Cellular glutathione peroxidase)	2	17241	1	8.146	2
P07384	Calpain-1 catalytic subunit (EC 3.4.22.52) (Calcium-activated neutral proteinase 1) (CANP 1) (Calpain mu-type) (Calpain-1 large subunit) (Cell proliferation-inducing gene 30 protein) (Micromolar-calpain) (muCANP)	4	9244	0	0	4/0
P07738	Bisphosphoglycerate mutase (BPGM) (EC 5.4.2.4) (2,3-bisphosphoglycerate mutase, erythrocyte) (2,3-bisphosphoglycerate synthase) (EC 3.1.3.13) (EC 5.4.2.11) (2,3-diphosphoglycerate mutase) (DPGM) (BPG-dependent PGAM)	4	20849	3	16988	1.33333
P12273	Prolactin-inducible protein (Gross cystic disease fluid protein 15) (GCDFP-15) (Prolactin-induced protein) (Secretory actin-binding protein) (SABP) (gp17)	3	29452	4	39041	0.75
P13716	Delta-aminolevulinic acid dehydratase (ALADH) (EC 4.2.1.24) (Porphobilinogen synthase)	2	6364	5	19394	0.4
P14923	Junction plakoglobin (Catenin gamma) (Desmoplakin III) (Desmoplakin-3)	6	11141	3	4,43	2
P15924	Desmoplakin (DP) (250/210 kDa paraneoplastic pemphigus antigen)	25	12226	20	9822	1.25
P20618	Proteasome subunit beta type-1 (EC 3.4.25.1) (Macropain subunit C5) (Multicatalytic endopeptidase complex subunit C5) (Proteasome component C5) (Proteasome gamma chain)	2	14108	0	0	2/0
P29508	Serpin B3 (Protein T4-A) (Squamous cell carcinoma antigen 1) (SCCA-1)	2	10256	0	0	2/0
P30041	Peroxiredoxin-6 (EC 1.11.1.15) (1-Cys peroxiredoxin) (1-Cys PRX) (24 kDa protein) (Acidic calcium-independent phospholipase A2) (aiPLA2) (EC 3.1.1.-) (Antioxidant protein 2) (Liver 2D page spot 40) (Non-selenium glutathione peroxidase) (NSGPx) (EC 1.11.1.9) (Red blood cells page spot 12)	13	66964	5	33482	2.6
P30043	Flavin reductase (NADPH) (FR) (EC 1.5.1.30) (Biliverdin reductase B) (BVR-B) (EC 1.3.1.24) (Biliverdin-IX beta-reductase) (Green heme-binding protein) (GHBP) (NADPH-dependent diaphorase) (NADPH-flavin reductase) (FLR)	8	59223	3	20388	2.66667
P31025	Lipocalin-1 (Tear lipocalin) (Tlc) (Tear prealbumin) (TP) (Von Ebner gland protein) (VEG protein)	2	10795	3	25568	0.666667
P31944	Caspase-14 (CASP-14) (EC 3.4.22.-) [Cleaved into: Caspase-14 subunit p17, mature form; Caspase-14 subunit p10, mature form; Caspase-14 subunit p20, intermediate form; Caspase-14 subunit p8, intermediate form]	7	31405	3	14463	2.33333
P31946	14-3-3 protein beta/alpha (Protein 1054) (Protein kinase C inhibitor protein 1) (KCIP-1) [Cleaved into: 14-3-3 protein beta/alpha, N-terminally processed]	3	19919	0	0	3/0
P32119	Peroxiredoxin-2 (EC 1.11.1.15) (Natural killer cell-enhancing factor B) (NKEF-B) (PRP) (Thiol-specific antioxidant protein) (TSA) (Thioredoxin peroxidase 1) (Thioredoxin-dependent peroxide reductase 1)	5	25253	3	15152	1.66667
P47929	Galectin-7 (Gal-7) (HKL-14) (PI7) (p53-induced gene 1 protein)	2	19853	0	0	2/0
P48506	Glutamate--cysteine ligase catalytic subunit (EC 6.3.2.2) (GCS heavy chain) (Gamma-ECS) (Gamma-glutamylcysteine synthetase)	2	3,14	0	0	2/0
P49720	Proteasome subunit beta type-3 (EC 3.4.25.1) (Proteasome chain 13) (Proteasome component C10-II) (Proteasome theta chain)	5	34146	2	16585	2.5
P60174	Triosephosphate isomerase (TIM) (EC 5.3.1.1) (Triose-phosphate isomerase)	5	20629	3	13287	1.66667
P62258	14-3-3 protein epsilon (14-3-3E)	4	20392	2	12549	2
Q02413	Desmoglein-1 (Cadherin family member 4) (Desmosomal glycoprotein 1) (DG1) (DGI) (Pemphigus foliaceus antigen)	9	34014	5	5,91	1.8
Q04760	Lactoylglutathione lyase (EC 4.4.1.5) (Aldoketomutase) (Glyoxalase I) (Glx I) (Ketone-aldehyde mutase) (Methylglyoxalase) (S-D-lactoylglutathione methylglyoxal lyase)	3	13251	0	0	3/0
Q06830	Peroxiredoxin-1 (EC 1.11.1.15) (Natural killer cell-enhancing factor A) (NKEF-A) (Proliferation-associated gene protein) (PAG) (Thioredoxin peroxidase 2) (Thioredoxin-dependent peroxide reductase 2)	4	9239	2	12,06	2
Q08188	Protein-glutamine gamma-glutamyltransferase E (EC 2.3.2.13) (Transglutaminase E) (TG(E)) (TGE) (TGase E) (Transglutaminase-3) (TGase-3) [Cleaved into: Protein-glutamine gamma-glutamyltransferase E 50 kDa catalytic chain; Protein-glutamine gamma-glutamyltransferase E 27 kDa non-catalytic chain]	2	28141	0	0	2/0
Q08554	Desmocollin-1 (Cadherin family member 1) (Desmosomal glycoprotein 2/3) (DG2/DG3)	3	2886	4	6488	0.75
Q13835	Plakophilin-1 (Band 6 protein) (B6P)	5	5034	4	6426	1.25
Q15102	Platelet-activating factor acetylhydrolase IB subunit gamma (EC 3.1.1.47) (PAF acetylhydrolase 29 kDa subunit) (PAF-AH 29 kDa subunit) (PAF-AH subunit gamma) (PAFAH subunit gamma)	2	7631	1		2
Q5D862	Filaggrin-2 (FLG-2) (Intermediate filament-associated and psoriasis-susceptibility protein) (Ifapsoriasin)	5	7792	5	3179	1
Q6ZVX7	F-box only protein 50 (NCC receptor protein 1 homolog) (NCCRP-1) (Non-specific cytotoxic cell receptor protein 1 homolog)	2	3,68	0	0	2/0
Q86X55	Histone-arginine methyltransferase CARM1 (EC 2.1.1.319) (Coactivator-associated arginine methyltransferase 1) (Protein arginine N-methyltransferase 4)	5	7636	1	1.343	5
Q96QA5	Gasdermin-A (Gasdermin-1)	3	3226	0	0	3/0
Q99436	Proteasome subunit beta type-7 (EC 3.4.25.1) (Macropain chain Z) (Multicatalytic endopeptidase complex chain Z) (Proteasome subunit Z)	2	9438	0	0	2/0
Q9NRF8	CTP synthase 2 (EC 6.3.4.2) (CTP synthetase 2) (UTP--ammonia ligase 2)	2	32804	0	0	2/0
Q9NZT1	Calmodulin-like protein 5 (Calmodulin-like skin protein)	4	5802	2	31507	2

## Sheet: Co-IP PFE55-GFP
ID	Description	UP	PC	UP control	PC control	Ratio IP/C
O00299	Chloride intracellular channel protein 1 (Chloride channel ABP) (Nuclear chloride ion channel 27) (NCC27) (Regulatory nuclear chloride ion channel protein) (hRNCC)	2	9959	0	0	2/0
P00441	Superoxide dismutase [Cu-Zn] (EC 1.15.1.1) (Superoxide dismutase 1) (hSod1)	2	23377	0	0	2/0
P00491	Purine nucleoside phosphorylase (PNP) (EC 2.4.2.1) (Inosine phosphorylase) (Inosine-guanosine phosphorylase)	2	6,92	4	19031	0.5
P00492	Hypoxanthine-guanine phosphoribosyltransferase (HGPRT) (HGPRTase) (EC 2.4.2.8)	5	27523	4	22018	1.25
P00918	Carbonic anhydrase 2 (EC 4.2.1.1) (Carbonate dehydratase II) (Carbonic anhydrase C) (CAC) (Carbonic anhydrase II) (CA-II)	7	33462	7	33462	1
P01833	Polymeric immunoglobulin receptor (PIgR) (Poly-Ig receptor) (Hepatocellular carcinoma-associated protein TB6) [Cleaved into: Secretory component]	2	3,01	0	0	2/0
P01876	Ig alpha-1 chain C region	2	7649	0	0	2/0
P02042	Hemoglobin subunit delta (Delta-globin) (Hemoglobin delta chain)	2	100	2	16327	1
P02549	Spectrin alpha chain, erythrocytic 1 (Erythroid alpha-spectrin)	34	19926	11	7648	3.09091
P02730	Band 3 anion transport protein (Anion exchange protein 1) (AE 1) (Anion exchanger 1) (Solute carrier family 4 member 1) (CD antigen CD233)	16	27113	14	22503	1.14286
P04040	Catalase (EC 1.11.1.6)	18	40607	14	37951	1.28571
P04075	Fructose-bisphosphate aldolase A (EC 4.1.2.13) (Lung cancer antigen NY-LU-1) (Muscle-type aldolase)	6	27473	6	28571	1
P05089	Arginase-1 (EC 3.5.3.1) (Liver-type arginase) (Type I arginase)	6	24845	5	18634	1.2
P05109	Protein S100-A8 (Calgranulin-A) (Calprotectin L1L subunit) (Cystic fibrosis antigen) (CFAG) (Leukocyte L1 complex light chain) (Migration inhibitory factor-related protein 8) (MRP-8) (p8) (S100 calcium-binding protein A8) (Urinary stone protein band A) [Cleaved into: Protein S100-A8, N-terminally processed]	2	19355	0	0	2/0
P05141	ADP/ATP translocase 2 (ADP,ATP carrier protein 2) (ADP,ATP carrier protein, fibroblast isoform) (Adenine nucleotide translocator 2) (ANT 2) (Solute carrier family 25 member 5) [Cleaved into: ADP/ATP translocase 2, N-terminally processed]	2	8054	0	0	2/0
P05387	60S acidic ribosomal protein P2 (Renal carcinoma antigen NY-REN-44)	2	30435	0	0	2/0
P06702	Protein S100-A9 (Calgranulin-B) (Calprotectin L1H subunit) (Leukocyte L1 complex heavy chain) (Migration inhibitory factor-related protein 14) (MRP-14) (p14) (S100 calcium-binding protein A9)	2	26316	1	13.456	2
P06733	Alpha-enolase (EC 4.2.1.11) (2-phospho-D-glycerate hydro-lyase) (C-myc promoter-binding protein) (Enolase 1) (MBP-1) (MPB-1) (Non-neural enolase) (NNE) (Phosphopyruvate hydratase) (Plasminogen-binding protein)	10	36866	7	26728	1.42857
P07203	Glutathione peroxidase 1 (GPx-1) (GSHPx-1) (EC 1.11.1.9) (Cellular glutathione peroxidase)	3	22,66	3	21675	1
P07384	Calpain-1 catalytic subunit (EC 3.4.22.52) (Calcium-activated neutral proteinase 1) (CANP 1) (Calpain mu-type) (Calpain-1 large subunit) (Cell proliferation-inducing gene 30 protein) (Micromolar-calpain) (muCANP)	5	7143	3	4202	1.66667
P07738	Bisphosphoglycerate mutase (BPGM) (EC 5.4.2.4) (2,3-bisphosphoglycerate mutase, erythrocyte) (2,3-bisphosphoglycerate synthase) (EC 3.1.3.13) (EC 5.4.2.11) (2,3-diphosphoglycerate mutase) (DPGM) (BPG-dependent PGAM)	2	12355	3	16988	0.666667
P07954	Fumarate hydratase, mitochondrial (Fumarase) (EC 4.2.1.2)	2	9216	2	5882	1
P11021	78 kDa glucose-regulated protein (GRP-78) (Endoplasmic reticulum lumenal Ca(2+)-binding protein grp78) (Heat shock 70 kDa protein 5) (Immunoglobulin heavy chain-binding protein) (BiP)	4	9327	1	2.354	4
P12273	Prolactin-inducible protein (Gross cystic disease fluid protein 15) (GCDFP-15) (Prolactin-induced protein) (Secretory actin-binding protein) (SABP) (gp17)	3	26027	3	26027	1
P13716	Delta-aminolevulinic acid dehydratase (ALADH) (EC 4.2.1.24) (Porphobilinogen synthase)	5	20	3	9091	1.66667
P14735	Insulin-degrading enzyme (EC 3.4.24.56) (Abeta-degrading protease) (Insulin protease) (Insulinase) (Insulysin)	2	2257	0	0	2/0
P15924	Desmoplakin (DP) (250/210 kDa paraneoplastic pemphigus antigen)	33	15186	39	17868	0.846154
P20930	Filaggrin	2	0,763	2	0,763	1
P22314	Ubiquitin-like modifier-activating enzyme 1 (EC 6.2.1.45) (Protein A1S9) (Ubiquitin-activating enzyme E1)	4	6333	2	3403	2
P24298	Alanine aminotransferase 1 (ALT1) (EC 2.6.1.2) (Glutamate pyruvate transaminase 1) (GPT 1) (Glutamic--alanine transaminase 1) (Glutamic--pyruvic transaminase 1)	2	7258	0	0	2/0
P25787	Proteasome subunit alpha type-2 (EC 3.4.25.1) (Macropain subunit C3) (Multicatalytic endopeptidase complex subunit C3) (Proteasome component C3)	3	16667	2	13675	1.5
P28070	Proteasome subunit beta type-4 (EC 3.4.25.1) (26 kDa prosomal protein) (HsBPROS26) (PROS-26) (Macropain beta chain) (Multicatalytic endopeptidase complex beta chain) (Proteasome beta chain) (Proteasome chain 3) (HsN3)	4	29167	3	23485	1.33333
P30041	Peroxiredoxin-6 (EC 1.11.1.15) (1-Cys peroxiredoxin) (1-Cys PRX) (24 kDa protein) (Acidic calcium-independent phospholipase A2) (aiPLA2) (EC 3.1.1.-) (Antioxidant protein 2) (Liver 2D page spot 40) (Non-selenium glutathione peroxidase) (NSGPx) (EC 1.11.1.9) (Red blood cells page spot 12)	7	46875	6	37946	1.16667
P30043	Flavin reductase (NADPH) (FR) (EC 1.5.1.30) (Biliverdin reductase B) (BVR-B) (EC 1.3.1.24) (Biliverdin-IX beta-reductase) (Green heme-binding protein) (GHBP) (NADPH-dependent diaphorase) (NADPH-flavin reductase) (FLR)	8	59223	6	45146	1.33333
P30050	60S ribosomal protein L12	2	18788	0	0	2/0
P31944	Caspase-14 (CASP-14) (EC 3.4.22.-) [Cleaved into: Caspase-14 subunit p17, mature form; Caspase-14 subunit p10, mature form; Caspase-14 subunit p20, intermediate form; Caspase-14 subunit p8, intermediate form]	4	17769	4	17769	1
P31946	14-3-3 protein beta/alpha (Protein 1054) (Protein kinase C inhibitor protein 1) (KCIP-1) [Cleaved into: 14-3-3 protein beta/alpha, N-terminally processed]	2	12602	1		2
P31947	14-3-3 protein sigma (Epithelial cell marker protein 1) (Stratifin)	4	22984	0	0	4/0
P32119	Peroxiredoxin-2 (EC 1.11.1.15) (Natural killer cell-enhancing factor B) (NKEF-B) (PRP) (Thiol-specific antioxidant protein) (TSA) (Thioredoxin peroxidase 1) (Thioredoxin-dependent peroxide reductase 1)	6	32323	3	15152	2
P34932	Heat shock 70 kDa protein 4 (HSP70RY) (Heat shock 70-related protein APG-2)	3	5	0	0	3/0
P47929	Galectin-7 (Gal-7) (HKL-14) (PI7) (p53-induced gene 1 protein)	2	19853	3	30147	0.666667
P48506	Glutamate--cysteine ligase catalytic subunit (EC 6.3.2.2) (GCS heavy chain) (Gamma-ECS) (Gamma-glutamylcysteine synthetase)	3	5965	0	0	3/0
P48556	26S proteasome non-ATPase regulatory subunit 8 (26S proteasome regulatory subunit RPN12) (26S proteasome regulatory subunit S14) (p31)	2	6571	1		2
P49720	Proteasome subunit beta type-3 (EC 3.4.25.1) (Proteasome chain 13) (Proteasome component C10-II) (Proteasome theta chain)	3	20	2	16585	1.5
P54920	Alpha-soluble NSF attachment protein (SNAP-alpha) (N-ethylmaleimide-sensitive factor attachment protein alpha)	2	7458	0	0	2/0
P55072	Transitional endoplasmic reticulum ATPase (TER ATPase) (EC 3.6.4.6) (15S Mg(2+)-ATPase p97 subunit) (Valosin-containing protein) (VCP)	12	22953	6	10918	2
P60174	Triosephosphate isomerase (TIM) (EC 5.3.1.1) (Triose-phosphate isomerase)	2	8392	3	13287	0.666667
P62258	14-3-3 protein epsilon (14-3-3E)	4	19216	4	21176	1
P62269	40S ribosomal protein S18 (Ke-3) (Ke3)	2	13158	0	0	2/0
P62805	Histone H4	3	22,33	2	21359	1.5
P68871	Hemoglobin subunit beta (Beta-globin) (Hemoglobin beta chain) [Cleaved into: LVV-hemorphin-7; Spinorphin]	3	34014	2	19048	1.5
Q02413	Desmoglein-1 (Cadherin family member 4) (Desmosomal glycoprotein 1) (DG1) (DGI) (Pemphigus foliaceus antigen)	9	12869	8	11725	1.125
Q04760	Lactoylglutathione lyase (EC 4.4.1.5) (Aldoketomutase) (Glyoxalase I) (Glx I) (Ketone-aldehyde mutase) (Methylglyoxalase) (S-D-lactoylglutathione methylglyoxal lyase)	2	9239	2	9239	1
Q06830	Peroxiredoxin-1 (EC 1.11.1.15) (Natural killer cell-enhancing factor A) (NKEF-A) (Proliferation-associated gene protein) (PAG) (Thioredoxin peroxidase 2) (Thioredoxin-dependent peroxide reductase 2)	5	27638	3	17085	1.66667
Q08188	Protein-glutamine gamma-glutamyltransferase E (EC 2.3.2.13) (Transglutaminase E) (TG(E)) (TGE) (TGase E) (Transglutaminase-3) (TGase-3) [Cleaved into: Protein-glutamine gamma-glutamyltransferase E 50 kDa catalytic chain; Protein-glutamine gamma-glutamyltransferase E 27 kDa non-catalytic chain]	2	2453	4	6782	0.5
Q08554	Desmocollin-1 (Cadherin family member 1) (Desmosomal glycoprotein 2/3) (DG2/DG3)	4	5928	4	6264	1
Q13618	Cullin-3 (CUL-3)	2	3776	0	0	2/0
Q13835	Plakophilin-1 (Band 6 protein) (B6P)	6	9505	7	12316	0.857143
Q14574	Desmocollin-3 (Cadherin family member 3) (Desmocollin-4) (HT-CP)	3	3571	1	0.967	3
Q16775	Hydroxyacylglutathione hydrolase, mitochondrial (EC 3.1.2.6) (Glyoxalase II) (Glx II)	2	7792	0	0	2/0
Q5D862	Filaggrin-2 (FLG-2) (Intermediate filament-associated and psoriasis-susceptibility protein) (Ifapsoriasin)	7	4893	8	3.756	0.875
Q5VU13	V-set and immunoglobulin domain-containing protein 8	2	2657	0	0	2/0
Q86VP6	Cullin-associated NEDD8-dissociated protein 1 (Cullin-associated and neddylation-dissociated protein 1) (TBP-interacting protein of 120 kDa A) (TBP-interacting protein 120A) (p120 CAND1)	9	9431	3	2927	3
Q86YZ3	Hornerin	6	7579	6	6877	1
Q8IW75	Serpin A12 (OL-64) (Visceral adipose tissue-derived serine protease inhibitor) (Vaspin) (Visceral adipose-specific serpin)	2	5556	0	0	2/0
Q8TF66	Leucine-rich repeat-containing protein 15 (Leucine-rich repeat protein induced by beta-amyloid homolog) (hLib)	4	6,54	0	0	4/0
Q93008	Probable ubiquitin carboxyl-terminal hydrolase FAF-X (EC 3.4.19.12) (Deubiquitinating enzyme FAF-X) (Fat facets in mammals) (hFAM) (Fat facets protein-related, X-linked) (Ubiquitin thioesterase FAF-X) (Ubiquitin-specific protease 9, X chromosome) (Ubiquitin-specific-processing protease FAF-X)	3	2101	0	0	3/0
Q99436	Proteasome subunit beta type-7 (EC 3.4.25.1) (Macropain chain Z) (Multicatalytic endopeptidase complex chain Z) (Proteasome subunit Z)	2	11191	2	11191	1
Q99497	Protein deglycase DJ-1 (DJ-1) (EC 3.1.2.-) (EC 3.5.1.-) (Oncogene DJ1) (Parkinson disease protein 7)	3	28571	2	12169	1.5
Q9C0C9	(E3-independent) E2 ubiquitin-conjugating enzyme (EC 2.3.2.24) (E2/E3 hybrid ubiquitin-protein ligase UBE2O) (Ubiquitin carrier protein O) (Ubiquitin-conjugating enzyme E2 O) (Ubiquitin-conjugating enzyme E2 of 230 kDa) (Ubiquitin-conjugating enzyme E2-230K) (Ubiquitin-protein ligase O)	6	6192	0	0	6/0
Q9NTK5	Obg-like ATPase 1 (DNA damage-regulated overexpressed in cancer 45) (DOC45) (GTP-binding protein 9)	3	9091	2	9772	1.5
Q9NZT1	Calmodulin-like protein 5 (Calmodulin-like skin protein)	3	32192	5	33562	0.6
Q9UKV8	Protein argonaute-2 (Argonaute2) (hAgo2) (EC 3.1.26.n2) (Argonaute RISC catalytic component 2) (Eukaryotic translation initiation factor 2C 2) (eIF-2C 2) (eIF2C 2) (PAZ Piwi domain protein) (PPD) (Protein slicer)	3	3958	0	0	3/0
