# Supplementary material for: Proteomic analysis of exported chaperone/co-chaperone complexes of P. falciparum reveals an array of complex protein-protein interactions
Source: Sci Rep. 2017 Feb 20;7:42188. doi: 10.1038/srep42188 (PMC5316994; doi:10.1038/srep42188)
Supplement: Supplementary Dataset 3 [file srep42188-s5.xls]

## Sheet: Sheet1
Co-IP PfHsp70x N=50
ID	Description	UP	PC	Previous ID(s)
Exported N=3
PF3D7_0831700	heat shock protein 70 (HSP70-x)	41	55.523	MAL7P1.228
PF3D7_1016300	glycophorin binding protein (GBP)	5	42.961	PF10_0159
PF3D7_0501100.1/2	heat shock protein 40, type II (HSP40)	5	12.935	MAL5P1.12, PFE0055c
Signal peptide N=12
PF3D7_0930300	merozoite surface protein 1 (MSP1)	4	2.384	PFI1475w
PF3D7_1232100	60 kDa chaperonin (CPN60)	3	5.989	2277.t00309, MAL12P1.309, PFL1545c
PF3D7_0827900	protein disulfide isomerase (PDI8)	3	8.075	MAL8P1.17
PF3D7_0917900	heat shock protein 70 (HSP70-2)	15	26.994	PFI0875w
PF3D7_0929400	high molecular weight rhoptry protein 2 (RhopH2)	3	3.193	PFI1445w
PF3D7_1222300	endoplasmin, putative (GRP94)	4	5.725	2277.t00214, MAL12P1.214, PFL1070c
PF3D7_0905400	high molecular weight rhoptry protein 3 (RhopH3)	3	4.571	PFI0265c
PF3D7_1454400	aminopeptidase P (APP)	15	26.255	PF14_0517
PF3D7_1324900	L-lactate dehydrogenase (LDH)	7	29.114	PF13_0141
PF3D7_1222300	endoplasmin, putative (GRP94)	4	5.725	2277.t00214, MAL12P1.214, PFL1070c
PF3D7_0827900	protein disulfide isomerase (PDI8)	3	8.075	MAL8P1.17
PF3D7_1410400	rhoptry-associated protein 1 (RAP1)	3	5.754	PF14_0102
TM Domain N=1
PF3D7_1311800	M1-family alanyl aminopeptidase (M1AAP)	6	8.111	MAL13P1.56
No signal N=34
PF3D7_0211800	asparagine--tRNA ligase (AsnRS)	2	3.279	PF02_0110, PFB0525w
PF3D7_0608800	ornithine aminotransferase (OAT)	8	27.053	2270.t00225, MAL6P1.91, PFF0435w
PF3D7_0619400	cell division cycle protein 48 homologue, putative	3	5.193	2270.t00082, MAL6P1.232, PFF0940c
PF3D7_0621200	pyridoxine biosynthesis protein PDX1 (PDX1)	3	14.286	2270.t00102, MAL6P1.215, PFF1025c
PF3D7_0708400	heat shock protein 90 (HSP90)	9	13.557	PF07_0029
PF3D7_0708800	heat shock protein 110 (HSP110c)	5	9.049	PF07_0033
PF3D7_0802000	glutamate dehydrogenase, putative (GDH3)	2	1.718	PF08_0132
PF3D7_0907700	subunit of proteaseome activator complex, putative	3	14.337	PFI0370c
PF3D7_0915400	6-phosphofructokinase (PFK9)	8	8.533	PFI0755c
PF3D7_0922600	glutamine synthetase, putative	6	15.285	PFI1110w
PF3D7_1012400	hypoxanthine-guanine phosphoribosyltransferase (HGPRT)	3	22.511	PF10_0121
PF3D7_1015600	heat shock protein 60 (HSP60)	7	16.379	PF10_0153
PF3D7_1015900	enolase (ENO)	14	49.103	PF10_0155
PF3D7_1117700	GTP-binding nuclear protein RAN/TC4 (RAN)	2	10.748	PF11_0183
PF3D7_1229500	T-complex protein 1 subunit gamma (CCT3)	6	11.993	2277.t00285, MAL12P1.285, PFL1425w
PF3D7_1311900	V-type proton ATPase catalytic subunit A (vapA)	7	18.167	PF13_0065
PF3D7_1343000	phosphoethanolamine N-methyltransferase (PMT)	2	9.398	MAL13P1.214
PF3D7_1350100	lysine--tRNA ligase (KRS1)	3	7.376	PF13_0262
PF3D7_1357800	T-complex protein 1 subunit delta (CCT4)	5	14.556	MAL13P1.283
PF3D7_1436000	glucose-6-phosphate isomerase (GPI)	9	16.062	PF14_0341
PF3D7_1444800	fructose-bisphosphate aldolase (FBPA)	7	23.306	PF14_0425
PF3D7_1446200	M17 leucyl aminopeptidase (LAP)	9	17.686	PF14_0439
PF3D7_1462800	glyceraldehyde-3-phosphate dehydrogenase (GAPDH)	11	37.092	PF14_0598
PF3D7_1134000	heat shock protein 70 (HSP70-3)	2	5.43	PF11_0351
PF3D7_0308200	TCP-1/cpn60 chaperonin family, putative	3	13.173	MAL3P3.6, PFC0350c
PF3D7_0511800	inositol-3-phosphate synthase (INO1)	13	27.815	MAL5P1.118, PFE0585c
PF3D7_0513300	purine nucleoside phosphorylase (PNP)	2	14.286	MAL5P1.133, PFE0660c
PF3D7_0608700	chaperone, putative	2	4.236	2270.t00226, MAL6P1.90, PFF0430w
PF3D7_0624000	hexokinase (HK)	5	12.17	2270.t00126, MAL6P1.189, PFF1155w
PF3D7_0626800	pyruvate kinase (PyrK)	11	35.225	2270.t00155, MAL6P1.160, PFF1300w
PF3D7_0922500	phosphoglycerate kinase (PGK)	2	4.808	PFI1105w
PF3D7_1347500	DNA/RNA-binding protein Alba 4 (ALBA4)	3	9.409	MAL13P1.237
PF3D7_1130200	60S ribosomal protein P0 (PfP0)	2	6.646	PF11_0313
PF3D7_1132200	TCP-1/cpn60 chaperonin family, putative	3	8.456	PF11_0331
